# Supplementary material for: Intrauterine Smoke Exposure, microRNA Expression during Human Lung Development, and Childhood Asthma
Source: Int J Mol Sci. 2023 Apr 23;24(9):7727. doi: 10.3390/ijms24097727 (PMC10178351; doi:10.3390/ijms24097727)
Supplement: Supplementary file 1 [file ijms-24-07727-s001.zip]

Archive with 1 entries (1 files):
- ijms-2325380-supplementary.pdf
